# Supplementary material for: Prevalence and Factors Associated with Burnout among Community Pharmacists in Saudi Arabia: Findings and Implications
Source: Healthcare (Basel). 2024 Sep 13;12(18):1834. doi: 10.3390/healthcare12181834 (PMC11430934; doi:10.3390/healthcare12181834)
Supplement: Supplementary file 1 [file healthcare-12-01834-s001.zip]

Archive with 1 entries (1 files):
- healthcare-3150770-supplementary.pdf
